# Supplementary material for: Phylogenetic and taxonomic revisions of Jurassic sea stars support a delayed evolutionary origin of the Asteriidae
Source: PeerJ. 2024 Oct 31;12:e18169. doi: 10.7717/peerj.18169 (PMC11531740; doi:10.7717/peerj.18169)
Supplement: Supplemental Information 1 [file peerj-12-18169-s001.nex]

#NEXUS
[written Fri Feb 24 17:49:27 EST 2023 by Mesquite  version 3.10 (build 765) at mac-MF.local/172.25.208.218]

BEGIN TAXA;
	DIMENSIONS NTAX=44;
	TAXLABELS
		Plutonaster_bifrons Dactylosaster_cylindricus Asterias_forbesi Asterias_rubens Coscinasterias_tenuispina Diplasterias_brucei Leptasterias_sp. Leptasterias_compta Notasterias_armata Marthasterias_glacialis Sclerasterias_tanneri Pisaster_ochraceus Pycnopodia_helianthoides Sclerasterias_contorta Stephanasterias_albula Urasterias_linckii Brisingaster_robillardi Freyella_elegans Odinella_nutrix Zoroaster_carinatus_philippinensis Zoroaster_fulgens Zoroaster_ophiactis Myxoderma_sp. Pedicellaster_hypernotius Stichaster_striatus Smilasterias_scalprifera Cosmasterias_felipes Neomorphaster_forcipatus Heliaster_helianthus Heliaster_cumingii Labidiaster_annulatus Psammaster_davidsoni Terminaster_cancriformis Viridisaster_guerangeri Zoroaster_maramboensis Dermaster_boehmi Argoviaster_occultus Compsaster_spiniger Asterias_gaveyi Hystrixasterias_hettangiurnus Germanasterias_amplipapularia Cretasterias_reticulatus Pegaster_stichos Brisingella_sp
	;

END;


BEGIN CHARACTERS;
	DIMENSIONS  NCHAR=120;
	FORMAT DATATYPE = STANDARD GAP = - MISSING = ? SYMBOLS = "  0 1 2 3 4 5";
	MATRIX
	Plutonaster_bifrons                 0000011200000-0111001100-02000-1001220---01001000?110-121100-110010100200020-010000-00------10001000-----------0000000?0
	Dactylosaster_cylindricus           0000011200000-1111000110-01000-1011220---01000000?110-1110---11101-0000001000-10000-010000--11-----0-----------0100100?0
	Asterias_forbesi                    000111011111101000000001011211102000010001101000100001110100101121101010100002111110010100(1 2)00010100110011100101002000001
	Asterias_rubens                     000111011111101000000001021211102100010001101000100001110100101121101010100001111111010100(0 1)10010100110111100101002000001
	Coscinasterias_tenuispina           10011101{1 2}1111-10000000110112110021000100011100000000001000---01021101011010010111111010000010000000110111000101002000011
	Diplasterias_brucei                 0001110121111010000000110112111021000100111000000000101101000010210010110000101111110100000100000001101010001010020000?1
	Leptasterias_sp.                    000111011111101000000011011211002100010011111000000000111100001001001010000000111111010100010000101111001100101002000001
	Leptasterias_compta                 000111011111101000000011011211002100010001100000100001111100101001001010000001111111010100010000101111001100101002000001
	Notasterias_armata                  0001110121111010000000110112110021000100111100000000001000---01001001000000010111100010000000000101110101000001002000001
	Marthasterias_glacialis             0001110111111010000000110212111021000100011100000000101100---01021101010010010111111010100010100100110101100101002000011
	Sclerasterias_tanneri               0001110111121010000000110112110021000100111000000000001100---01021101010010010111111010000010000001110101100101002000011
	Pisaster_ochraceus                  000111011111101000000001021111002100011001010000000000111101101121101010000000111110010100(1 2)00011100111011100001002000001
	Pycnopodia_helianthoides            20011101212311101000001101121100210001100110000000000(0 1)0-------100110101000001011201100--------0000111011110010110-0000?-
	Sclerasterias_contorta              0001110111121010000000110112110021000100111000000000101100---01001101010010010111011010000010100100110101100101012010011
	Stephanasterias_albula              1001110111111010000000010212110021000100111000000100101000---01021201011100012111110010000200010101111101100101002000001
	Urasterias_linckii                  0001110111001-10100000010110010020000100001001000000001000---01001001010100110111010011010010000100110111111201002000001
	Brisingaster_robillardi             10100012201210100101001010220111101000---01101100?001-0-------0-01010010------10201-00--------0001110---101121000-00--?-
	Freyella_elegans                    101000122012101001010010(0 1)02200-0101000---01101100?000-0-------0-01010010------10001-00--------1000110---101121010-00--?-
	Odinella_nutrix                     10100012211210101101001010210111101000---01101100?000-0-------0-01010010------10201-00--------0001110---101121010-00--?-
	Zoroaster_carinatus_philippinensis  010111001100001011100010001000-020111111111001110(1 2)1001121100-10-01-00100------0000{0 1}-010001--1000000110110------001101010
	Zoroaster_fulgens                   010111001100000011100010001000-020111111111001110(1 2)1001121110-10-01010100------0000(0 1)-0100010-1000000110110------001101010
	Zoroaster_ophiactis                 010111001100000011100010001000-020101111111001110(1 2)1001121100-10-01010100------0000{0 1}-0100010-1000000110110------001101010
	Myxoderma_sp.                       010111001100000011100010001000-020111111111001110(1 2)1001121100-10-01010100------00001-0100010-1000000110110------001101010
	Pedicellaster_hypernotius           000111011{0 1}00101010001000011000-1011000---0100100000000121100-01001{0 1}1000000000{0 1}01111-0100001-00101011100010(0 1)(0 1)(1 2)(0 1)0001100000
	Stichaster_striatus                 000111011101101010000011021101102100011011101000000010111121-0101121101010101210001-1100102-0011100111001100000002000001
	Smilasterias_scalprifera            000111011100101000000011121201102100010011101000010010111100-0101121101110000210001-0100001-0010001111111100100002000001
	Cosmasterias_felipes                000111021111101000000011011101002100010001101000000000111111-0100111000000000(1 2)10001-1100001-0011101111111100100002000011
	Neomorphaster_forcipatus            000111011111101000000011011101002100010011100000000000111111-0100121000000100200001-1100002-0011101110001100100002000011
	Heliaster_helianthus                200101022023111000021001{0 1}11101002100011011000000000000111101-0100001100000000010100-0110110-001110011000110010000-0000?1
	Heliaster_cumingii                  200101022023111000021001011101102100011011000000000000111101-0100001100000000010100-0110110-001110011000110010000-0000?1
	Labidiaster_annulatus               200101022023111000021001010010-101100110101011000000000-------100101001000010000100-0110000-001000111111101121000-0000?-
	Psammaster_davidsoni                0-0---???????????????????11??0-0??0??????11????011000?1{1 2}110??110?1010100??000000001?{0 1}100000?1-11---1????1??????002??0010
	Terminaster_cancriformis            000?-??------???????????001?-?-?????-0---0-----00000-00-------10-10??1000?000000000-0100010-???????110100------0?{0 1}10?01-
	Viridisaster_guerangeri             0-0??????????????????????0???0-??????????????????-????1?1100-10--10??100------00000-0100?11-10?????????????????001??1110
	Zoroaster_maramboensis              010??????????????????????01?????2????11??1?????10(0 1)1001121100-10--101?100------00000-0100?10-1000?0?1101?0??????001101010
	Dermaster_boehmi                    000----------------------11?-0-02-0--100111----001000-11110--110-1010100-000000000?-{0 1}100000-1011100110111-00--000{0 1}0?0010
	Argoviaster_occultus                00011101{1 2}-11101-0--------{1 2}1{1 2}111021000----11----001000-1{1 2}110--010-1010-00-0001-1000?-010000?-?0???0?1101?1-00--0?0?0?00?0
	Compsaster_spiniger                 000---------------?-----0{1 2}1{1 2}11102-0--100111----001000-1{0 1}1100-0?--------0-----------------?----000011101-1-00--0??---00-1
	Asterias_gaveyi                     000---------------?-----?{1 2}1?-?-02?0--110111----011000-1{1 2}1100-0?----1---0-----------------?----101001101?0------??---00-0
	Hystrixasterias_hettangiurnus       000----??????????????????{1 2}1?-0-01?0??1???11????001000-1{1 2}11{1 2}0-0?0?1?????0?-?0??10{0 1}01?010000??-0????0110(0 1)10????????0??0010
	Germanasterias_amplipapularia       000----??????????????????{1 2}1{1 2}-110??000110111????00100?-1{1 2}1100-110?10101000-00?00?101?0100000?100000?110110??????000??0010
	Cretasterias_reticulatus            000---???????????????????11{1 2}11002?0??100-01????000000?1111001010-10010100?001000101101000?010000?0?110101---??1002??00?1
	Pegaster_stichos                    000--????????????????????11101102100?100111????001000-12110--?10-1??000--00?0?0000??110000???0?????1????1??0???000??0010
	Brisingella_sp                      101??????????????????????02????????00?????????????????????????????????????????????????????????00????????????????????????

	;

END;


Begin mrbayes;	
	
[setuplikelihoodmodelofcharacterevolution]
lset applyto=(all) rates=lnorm coding=variable;
	
constraint ingroup = 3-44;
constraint brisingida1 = Brisingella_sp Freyella_elegans;
constraint brisingida2 = Odinella_nutrix Brisingaster_robillardi;
constraint brisingida3 = Brisingella_sp Freyella_elegans Odinella_nutrix Brisingaster_robillardi;


[calibratepriorsonstratigraphicranges]

calibrate Hystrixasterias_hettangiurnus = uniform(199.5, 201.3);
calibrate Germanasterias_amplipapularia = uniform(199.5, 201.3);
calibrate Asterias_gaveyi = uniform(184.2, 192.9);
calibrate Argoviaster_occultus = uniform(168.2, 170.9);
calibrate Dermaster_boehmi = uniform(168.2, 170.9);
calibrate Compsaster_spiniger = uniform(165.3, 168.2);
calibrate Terminaster_cancriformis = uniform(154.8, 161.5);
calibrate Psammaster_davidsoni = uniform(145.0, 149.2);
calibrate Viridisaster_guerangeri = uniform(93.9, 100.5);
calibrate Pegaster_stichos = uniform(72.1, 83.6);
calibrate Cretasterias_reticulatus = uniform(66.0, 72.1);
calibrate Zoroaster_maramboensis = uniform(33.9, 47.8);
calibrate Brisingella_sp = uniform(15.0, 22.0);


[set priordistributionson treeshape,nodea ges, and blens]

	prset treeagepr=uniform(240, 260);
	prset nodeagepr=calibrated;
	prset brlenspr=clock:fossilization;
	prset topologypr=constraints(ingroup, brisingida1, brisingida2, brisingida3);

[SA-FBD and relaxed clock settings]
	prset speciationpr=uniform(0,10);
	prset extinctionpr=beta(1,1);
	prset fossilizationpr=beta(1,1);
	prset samplestrat=random;
	prset sampleprob= 0.0725;
	prset clockvarpr=Igr;
	prset clockratepr=normal(0.0025,0.1);
	prset Igrvarpr=exp(1);
	

[mcmcsettings]
	mcmcp ngen=80000000 samplefreq=500 printfreq=5000 nruns=2 nchains=4 relburnin=yes burninfrac=0.25 temp=0.1 savebrlens=yes;
	mcmc;
	sump;
	sumt contype = allcompat;

	end;
